# Supplementary material for: Income inequality and cardiovascular disease risk factors in a highly unequal country: a fixed-effects analysis from South Africa
Source: Int J Equity Health. 2018 Mar 6;17:31. doi: 10.1186/s12939-018-0741-0 (PMC5839065; doi:10.1186/s12939-018-0741-0)
Supplement: Supplementary file 3 — Model results. (XLSX 89 kb) [file 12939_2018_741_MOESM3_ESM.xlsx]

## Sheet: BMI Table
Unweighted Body Mass Index Coefficients (Kg/m2)
	Multilevel Mixed Effects			Longitudinal Fixed Effects
Covariates/Parameters	Wave-adjusted	Model 2	Model 3	Unadjusted	Wave-adjusted	Model 2	Model 3
N	9296	9287	9287	9296	9296	9293	9293
Wave 1	Ref	Ref	Ref		Ref	Ref	Ref
Wave 3	1.1169	0.654359	0.603852		1.11634	1.11389	0.77138
(Standard Error)	0.0996326	0.0875051	0.210317		0.101196	0.101974	0.239558
P-value	p<0.001	p<0.001	0.004		p<0.001	p<0.001	0.002
District-level variables
10*District Gini Coefficient, equivalized household income	0.0370971	-0.026535	-0.0225059	1.53958	0.0394288	0.0302848	0.255113
(Standard Error)	0.285491	0.266865	0.330514	0.382489	0.300158	0.293177	0.384241
P-value	0.897	0.921	0.946	p<0.001	0.896	0.918	0.51
Percent female			0.027194				0.0052473
(Standard Error)			0.0941594				0.125941
P-value			0.773				0.967
Percent African			-0.0119626				-0.0282281
(Standard Error)			0.0091103				0.0416076
P-value			0.189				0.501
Mean age			-0.15567				0.102415
(Standard Error)			0.114423				0.227778
P-value			0.174				0.655
Log mean equivalized household income			-0.565095				-1.36918
(Standard Error)			0.808353				1.20739
P-value			0.485				0.262
Percent with no education			-0.126369				-0.213591
(Standard Error)			0.0517122				0.0772894
P-value			0.015				0.008
Percent with higher education			-0.0077376				0.0285718
(Standard Error)			0.0586208				0.0601147
P-value			0.895				0.637
Percent unemployed			-0.0096882				0.0023877
(Standard Error)			0.037812				0.0417618
P-value			0.798				0.955
Percent rural			-0.001278				-0.0063091
(Standard Error)			0.0082247				0.0141455
P-value			0.877				0.657
Household-level variables
Log household income		0.298986	0.303395			0.0731216	0.0720876
(Standard Error)		0.0621395	0.0600411			0.0754002	0.072467
P-value		p<0.001	p<0.001			0.337	0.325
Household size		-0.0140954	-0.0148911			-0.0286456	-0.0306722
(Standard Error)		0.0195406	0.0190232			0.0222903	0.0208712
P-value		0.471	0.434			0.205	0.148
Urban		Ref	Ref			Ref	Ref
Rural		-0.749898	-0.664724
(Standard Error)		0.160607	0.168119
P-value		p<0.001	p<0.001
Does not receive government grants		Ref	Ref			Ref	Ref
Receives government grants		-0.20325	-0.187701			0.103718	0.126397
(Standard Error)		0.115071	0.11641			0.129977	0.131302
P-value		0.077	0.107			0.429	0.34
Individual-level variables
Age (yrs)		0.0860446	0.0857124
(Standard Error)		0.0058644	0.0058899
P-value		p<0.001	p<0.001
African		Ref	Ref
Coloured		-1.30355	-1.57578
(Standard Error)		0.301442	0.394449
P-value		p<0.001	p<0.001
Asian/Indian		-2.38588	-2.4213
(Standard Error)		0.444009	0.436221
P-value		p<0.001	p<0.001
White		-1.03698	-1.18549
(Standard Error)		0.301442	0.43224
P-value		0.01	0.006
Male		Ref	Ref
Female		4.915	4.91749
(Standard Error)		0.159626	0.158262
P-value		p<0.001	p<0.001
No education		Ref	Ref
Some general education & training		0.909421	0.884355
(Standard Error)		0.246167	0.242999
P-value		p<0.001	p<0.001
Completed general education & training		1.19392	1.17007
(Standard Error)		0.292032	0.289532
P-value		p<0.001	p<0.001
Some further education & training		1.70768	1.68197
(Standard Error)		0.261527	0.257653
P-value		p<0.001	p<0.001
Completed further education & training		1.98242	1.96452
(Standard Error)		0.254804	0.250533
P-value		p<0.001	p<0.001
Higher education		2.27938	2.26711
(Standard Error)		0.302816	0.299697
P-value		p<0.001	p<0.001
Currently single		Ref	Ref			Ref	Ref
Currently married/living with partner		1.32644	1.32589			0.457131	0.467111
(Standard Error)		0.130039	0.129527			0.16783	0.166774
P-value		p<0.001	p<0.001			0.009	0.007
Not economically active		Ref	Ref			Ref	Ref
Employed		0.723698	0.715577			0.50168	0.485153
(Standard Error)		0.115649	0.115859			0.149111	0.152085
P-value		p<0.001	p<0.001			0.001	0.002
Unemployed		0.301419	0.28921			0.264281	0.23157
(Standard Error)		0.117469	0.119294			0.134201	0.139246
P-value		0.01	0.015			0.054	0.102

## Sheet: Waist CM Table
Unweighted Waist Circumference Coefficients (cm)
	Multilevel Mixed Effects			Longitudinal Fixed Effects
Covariates/Parameters	Wave-adjusted	Model 2	Model 3	Unadjusted	Wave-adjusted	Model 2	Model 3
N	9313	9303	9303	9313	9313	9309	9309
Wave 1	Ref	Ref	Ref		Ref	Ref	Ref
Wave 3	3.88219	2.26447	1.45976		3.83236	3.79404	2.77681
(Standard Error)	0.351033	0.32201	0.683924		0.353329	0.345563	0.809708
P-value	p<0.001	p<0.001	0.033		p<0.001	p<0.001	0.001
District-level variables
10*District Gini Coefficient, equivalized household income	-1.50078	-1.67455	-1.02655	3.6936	-1.49393	-1.62839	-0.856788
(Standard Error)	0.858685	0.806901	1.10023	1.18027	0.877524	0.845878	1.25954
P-value	0.081	0.038	0.351	0.003	0.095	0.06	0.499
Percent female			-0.103737				-0.0709917
(Standard Error)			0.274666				0.388202
P-value			0.706				0.856
Percent African			-0.012889				0.15199
(Standard Error)			0.021338				0.12828
P-value			0.546				0.242
Mean age			-0.36059				-0.207894
(Standard Error)			0.349845				0.834631
P-value			0.303				0.804
Log mean equivalized household income			-4.13343				-5.38445
(Standard Error)			2.69886				4.18896
P-value			0.126				0.204
Percent with no education			-0.288612				-0.416092
(Standard Error)			0.115875				0.252923
P-value			0.013				0.106
Percent with higher education			0.153468				0.200484
(Standard Error)			0.191975				0.206007
P-value			0.424				0.335
Percent unemployed			-0.14476				-0.167111
(Standard Error)			0.0764813				0.0868084
P-value			0.058				0.06
Percent rural			-0.0156018				-0.0313326
(Standard Error)			0.0280558				0.0785175
P-value			0.578				0.692
Household-level variables
Log household income		0.879557	0.893098			0.343913	0.376163
(Standard Error)		0.160846	0.15597			0.189425	0.188859
P-value		p<0.001	p<0.001			0.075	0.052
Household size		0.0088522	0.0101016			0.0118147	0.010461
(Standard Error)		0.0537273	0.0525977			0.0775758	0.0766465
P-value		0.869	0.848			0.88	0.892
Urban		Ref	Ref			Ref	Ref
Rural		-1.47896	-1.272
(Standard Error)		0.384459	0.408079
P-value		p<0.001	0.002
Does not receive government grants		Ref	Ref			Ref	Ref
Receives government grants		-0.17315	-0.12989			0.792507	0.784003
(Standard Error)		0.302403	0.295327			0.338309	0.329244
P-value		0.567	0.66			0.023	0.021
Individual-level variables
Age (yrs)		0.324761	0.324056
(Standard Error)		0.013091	0.0131176
P-value		p<0.001	p<0.001
African		Ref	Ref
Coloured		-1.76635	-2.20357
(Standard Error)		0.726141	0.901166
P-value		0.015	0.014
Asian/Indian		0.149309	0.0748603
(Standard Error)		0.752797	0.825385
P-value		0.843	0.928
White		0.703035	0.462234
(Standard Error)		0.726141	1.17018
P-value		0.524	0.693
Male		Ref	Ref
Female		7.24206	7.24706
(Standard Error)		0.365571	0.362369
P-value		p<0.001	p<0.001
No education		Ref	Ref
Some general education & training		2.40811	2.33555
(Standard Error)		0.608533	0.603
P-value		p<0.001	p<0.001
Completed general education & training		2.91443	2.842
(Standard Error)		0.647797	0.64165
P-value		p<0.001	p<0.001
Some further education & training		3.44781	3.39525
(Standard Error)		0.678886	0.675631
P-value		p<0.001	p<0.001
Completed further education & training		3.62567	3.58466
(Standard Error)		0.665915	0.660098
P-value		p<0.001	p<0.001
Higher education		4.90463	4.86484
(Standard Error)		0.75315	0.754992
P-value		p<0.001	p<0.001
Currently single		Ref	Ref			Ref	Ref
Currently married/living with partner		3.51084	3.5058			0.944341	0.949503
(Standard Error)		0.304793	0.304298			0.454344	0.453246
P-value		p<0.001	p<0.001			0.043	0.041
Not economically active		Ref	Ref			Ref	Ref
Employed		1.85442	1.81985			1.25805	1.2112
(Standard Error)		0.283411	0.286708			0.397807	0.407858
P-value		p<0.001	p<0.001			0.003	0.005
Unemployed		1.24603	1.17721			0.882769	0.783914
(Standard Error)		0.234752	0.228921			0.287889	0.296366
P-value		p<0.001	p<0.001			0.003	0.011

## Sheet: SBP Table
Unweighted Systolic Blood Pressure Coefficients (mm Hg)
	Multilevel Mixed Effects			Longitudinal Fixed Effects
Covariates/Parameters	Wave-adjusted	Model 2	Model 3	Unadjusted	Wave-adjusted	Model 2	Model 3
N	9316	9306	9306	9316	9316	9312	9312
Wave 1	Ref	Ref	Ref		Ref	Ref	Ref
Wave 3	0.782111	-2.20409	-3.19722		0.70102	0.686751	0.025235
(Standard Error)	0.549509	0.546974	0.979577		0.57389	0.560472	1.12037
P-value	0.155	p<0.001	0.001		0.228	0.226	0.982
District-level variables
10*District Gini Coefficient, equivalized household income	-1.81002	-1.16351	0.439342	-0.711468	-1.65628	-1.56512	-1.14289
(Standard Error)	1.08083	1.06365	1.3848	0.952929	1.20278	1.18911	1.5166
P-value	0.094	0.274	0.751	0.459	0.175	0.194	0.455
Percent female			-0.208748				-0.297287
(Standard Error)			0.345607				0.515083
P-value			0.546				0.566
Percent African			-0.0423388				0.404241
(Standard Error)			0.0289077				0.307409
P-value			0.143				0.194
Mean age			0.245216				0.344235
(Standard Error)			0.370074				0.938177
P-value			0.508				0.715
Log mean equivalized household income			-4.21889				-3.40915
(Standard Error)			2.96239				4.32089
P-value			0.154				0.434
Percent with no education			0.177749				0.151459
(Standard Error)			0.160438				0.396816
P-value			0.268				0.704
Percent with higher education			0.273919				0.15816
(Standard Error)			0.236446				0.272656
P-value			0.247				0.564
Percent unemployed			-0.0754298				-0.177661
(Standard Error)			0.12042				0.165719
P-value			0.531				0.289
Percent rural			-0.0270617				-0.0108874
(Standard Error)			0.0326585				0.138011
P-value			0.407				0.937
Household-level variables
Log household income		0.175609	0.169182			0.0984107	0.114006
(Standard Error)		0.199227	0.20344			0.300257	0.308243
P-value		0.378	0.406			0.744	0.713
Household size		-0.232313	-0.224877			-0.268212	-0.261804
(Standard Error)		0.0578447	0.0585779			0.103215	0.106081
P-value		p<0.001	p<0.001			0.012	0.017
Urban		Ref	Ref			Ref	Ref
Rural		-0.26867	0.0310018
(Standard Error)		0.590795	0.670868
P-value		0.649	0.963
Does not receive government grants		Ref	Ref			Ref	Ref
Receives government grants		-1.03824	-1.03684			-0.317159	-0.448377
(Standard Error)		0.359561	0.354395			0.561492	0.548438
P-value		0.004	0.003			0.575	0.417
Individual-level variables
Age (yrs)		0.687372	0.687721
(Standard Error)		0.0187657	0.0189162
P-value		p<0.001	p<0.001
African		Ref	Ref
Coloured		2.72114	1.6782
(Standard Error)		0.871903	0.919859
P-value		0.002	0.068
Asian/Indian		-1.34611	-1.37166
(Standard Error)		1.14989	1.16651
P-value		0.242	0.24
White		-4.70892	-5.22958
(Standard Error)		0.871903	1.13473
P-value		p<0.001	p<0.001
Male		Ref	Ref
Female		-4.05331	-4.03733
(Standard Error)		0.448099	0.444235
P-value		p<0.001	p<0.001
No education		Ref	Ref
Some general education & training		1.15898	1.14796
(Standard Error)		0.623438	0.617053
P-value		0.063	0.063
Completed general education & training		0.0977653	0.0826082
(Standard Error)		0.928489	0.929319
P-value		0.916	0.929
Some further education & training		0.591551	0.615192
(Standard Error)		0.801574	0.804832
P-value		0.461	0.445
Completed further education & training		0.0990248	0.152846
(Standard Error)		0.878795	0.885242
P-value		0.91	0.863
Higher education		-0.9142	-0.863156
(Standard Error)		0.963433	0.973689
P-value		0.343	0.375
Currently single		Ref	Ref			Ref	Ref
Currently married/living with partner		-0.585928	-0.611352			-0.768718	-0.801229
(Standard Error)		0.42235	0.424668			0.686033	0.683518
P-value		0.165	0.15			0.268	0.247
Not economically active		Ref	Ref			Ref	Ref
Employed		-0.263722	-0.292601			0.799076	0.816053
(Standard Error)		0.33358	0.335455			0.46899	0.466251
P-value		0.429	0.383			0.095	0.086
Unemployed		-0.324927	-0.384734			0.665234	0.636393
(Standard Error)		0.422977	0.42662			0.523864	0.528716
P-value		0.442	0.367			0.21	0.234

## Sheet: DBP Table
Unweighted Diastolic Blood Pressure Coefficients (mm HG)
	Multilevel Mixed Effects			Longitudinal Fixed Effects
Covariates/Parameters	Wave-adjusted	Model 2	Model 3	Unadjusted	Wave-adjusted	Model 2	Model 3
N	9316	9306	9306	9316	9316	9312	9312
Wave 1	Ref	Ref	Ref		Ref	Ref	Ref
Wave 3	1.47393	0.235866	-0.433884		1.37999	1.33904	0.89227
(Standard Error)	0.395653	0.392686	0.690429		0.415123	0.399834	0.781706
P-value	p<0.001	0.548	0.53		0.002	0.002	0.259
District-level variables
10*District Gini Coefficient, equivalized household income	0.120398	0.352199	1.65718	2.17786	0.318026	0.301852	1.31354
(Standard Error)	0.772873	0.739346	0.948797	0.733829	0.892683	0.862661	1.23479
P-value	0.876	0.634	0.081	0.005	0.723	0.728	0.292
Percent female			-0.0248583				-0.003347
(Standard Error)			0.181032				0.340421
P-value			0.891				0.992
Percent African			-0.0258964				0.0727549
(Standard Error)			0.0155043				0.174499
P-value			0.095				0.678
Mean age			0.127598				-0.232517
(Standard Error)			0.305526				0.836722
P-value			0.676				0.782
Log mean equivalized household income			-3.68901				-4.09335
(Standard Error)			1.98324				4.05075
P-value			0.063				0.317
Percent with no education			0.101015				0.0718028
(Standard Error)			0.0892832				0.272993
P-value			0.258				0.794
Percent with higher education			0.259318				0.320987
(Standard Error)			0.167211				0.216528
P-value			0.121				0.144
Percent unemployed			-0.0666206				-0.138523
(Standard Error)			0.0809616				0.110965
P-value			0.411				0.218
Percent rural			-0.0154048				0.068274
(Standard Error)			0.0257986				0.0945016
P-value			0.55				0.473
Household-level variables
Log household income		0.0746499	0.0818742			0.335254	0.356029
(Standard Error)		0.127692	0.128717			0.223283	0.224252
P-value		0.559	0.525			0.139	0.119
Household size		-0.180648	-0.177385			-0.308434	-0.299448
(Standard Error)		0.0343061	0.0340346			0.0655479	0.0665956
P-value		p<0.001	p<0.001			p<0.001	p<0.001
Urban		Ref	Ref			Ref	Ref
Rural		-0.391347	-0.342729
(Standard Error)		0.383026	0.434939
P-value		0.307	0.431
Does not receive government grants		Ref	Ref			Ref	Ref
Receives government grants		-1.09048	-1.09531			-0.28005	-0.313942
(Standard Error)		0.222	0.21555			0.353685	0.345228
P-value		p<0.001	p<0.001			0.432	0.367
Individual-level variables
Age (yrs)		0.299058	0.299178
(Standard Error)		0.0104419	0.0106134
P-value		p<0.001	p<0.001
African		Ref	Ref
Coloured		1.82374	1.32544
(Standard Error)		0.535591	0.643656
P-value		0.001	0.039
Asian/Indian		-1.0207	-0.990887
(Standard Error)		0.65354	0.672395
P-value		0.118	0.141
White		-4.69351	-4.94747
(Standard Error)		0.535591	0.745254
P-value		p<0.001	p<0.001
Male		Ref	Ref
Female		0.886546	0.890068
(Standard Error)		0.304166	0.303758
P-value		0.004	0.003
No education		Ref	Ref
Some general education & training		0.863402	0.873053
(Standard Error)		0.44218	0.440952
P-value		0.051	0.048
Completed general education & training		-0.229191	-0.217256
(Standard Error)		0.576885	0.585679
P-value		0.691	0.711
Some further education & training		0.301859	0.333746
(Standard Error)		0.46569	0.475289
P-value		0.517	0.483
Completed further education & training		0.0256145	0.0694446
(Standard Error)		0.530913	0.541721
P-value		0.962	0.898
Higher education		-0.0521493	-0.0289962
(Standard Error)		0.58795	0.593673
P-value		0.929	0.961
Currently single		Ref	Ref			Ref	Ref
Currently married/living with partner		1.17047	1.16254			-0.0653462	-0.0564267
(Standard Error)		0.271334	0.271669			0.455215	0.451611
P-value		p<0.001	p<0.001			0.886	0.901
Not economically active		Ref	Ref			Ref	Ref
Employed		1.40531	1.39354			1.1276	1.09469
(Standard Error)		0.252742	0.253457			0.293975	0.294481
P-value		p<0.001	p<0.001			p<0.001	0.001
Unemployed		0.878102	0.842562			0.675188	0.615014
(Standard Error)		0.314067	0.313638			0.392242	0.394008
P-value		0.005	0.007			0.091	0.125

## Sheet: Smoking table
Unweighted Smoking (Risk Ratios)
	Multilevel Mixed Effects			Longitudinal Fixed Effects
Covariates/Parameters	Wave-adjusted	Model 2	Model 3	Unadjusted	Wave-adjusted	Model 2	Model 3
N	9356	9350	9350	2299	2299	2254	2254
Wave 1	Ref	Ref	Ref		Ref	Ref	Ref
Wave 3	0.994638	1.04735	0.919868		0.980738	0.989646	0.966802
(Standard Error)	0.0287838	0.0331743	0.0475375		0.0257339	0.026527	0.0732878
P-value	0.853	0.144	0.106		0.459	0.698	0.656
District-level variables
10*District Gini Coefficient, equivalized household income	0.92679	0.918488	1.09332	0.962563	0.990038	0.97489	0.93699
(Standard Error)	0.0819908	0.0759769	0.0879107	0.0718793	0.0809286	0.0815031	0.112556
P-value	0.39	0.304	0.267	0.609	0.903	0.761	0.588
Percent female			0.96473				0.953141
(Standard Error)			0.0221369				0.0373228
P-value			0.118				0.22
Percent African			0.997841				0.99377
(Standard Error)			0.0020114				0.0137632
P-value			0.284				0.652
Mean age			1.0778				0.933941
(Standard Error)			0.0268977				0.063186
P-value			0.003				0.312
Log mean equivalized household income			0.613992				1.12212
(Standard Error)			0.103533				0.423408
P-value			0.004				0.76
Percent with no education			0.985765				0.997003
(Standard Error)			0.0084879				0.0340169
P-value			0.096				0.93
Percent with higher education			1.00873				1.00049
(Standard Error)			0.0136233				0.022357
P-value			0.52				0.983
Percent unemployed			0.999715				1.01352
(Standard Error)			0.0071607				0.0101456
P-value			0.968				0.18
Percent rural			0.997521				1.00669
(Standard Error)			0.0017725				0.0064928
P-value			0.162				0.302
Household-level variables
Log household income		0.885269	0.880967			1.01295	1.01137
(Standard Error)		0.0204466	0.0205526			0.0207954	0.020892
P-value		p<0.001	p<0.001			0.531	0.584
Household size		0.981629	0.983939			0.99587	0.997688
(Standard Error)		0.0076288	0.007432			0.0096433	0.0097853
P-value		0.017	0.032			0.669	0.813
Urban		Ref	Ref
Rural		0.837358	0.904594
(Standard Error)		0.0485258	0.0559878
P-value		0.002	0.105
Does not receive government grants		Ref	Ref			Ref	Ref
Receives government grants		0.966994	0.974071			1.02119	1.01411
(Standard Error)		0.0387052	0.0386875			0.0326713	0.0315876
P-value		0.402	0.508			0.512	0.653
Individual-level variables
Age (yrs)		1.00168	1.0016
(Standard Error)		0.001584	0.0016087
P-value		0.288	0.319
African		Ref	Ref
Coloured		2.68536	2.40359
(Standard Error)		0.229292	0.250985
P-value		p<0.001	p<0.001
Asian/Indian		1.55492	1.54993
(Standard Error)		0.210553	0.182121
P-value		0.001	p<0.001
White		2.51754	2.36078
(Standard Error)		0.289126	0.298323
P-value		p<0.001	p<0.001
Male		Ref	Ref
Female		0.25811	0.258713
(Standard Error)		0.04317	0.0431768
P-value		p<0.001	p<0.001
No education		Ref	Ref
Some general education & training		0.973678	0.962027
(Standard Error)		0.0647332	0.0641577
P-value		0.688	0.562
Completed general education & training		0.735279	0.722713
(Standard Error)		0.062513	0.0615384
P-value		p<0.001	p<0.001
Some further education & training		0.699673	0.691354
(Standard Error)		0.0528988	0.0525125
P-value		p<0.001	p<0.001
Completed further education & training		0.547478	0.543529
(Standard Error)		0.0553717	0.0555084
P-value		p<0.001	p<0.001
Higher education		0.458755	0.460793
(Standard Error)		0.0512849	0.0518168
P-value		p<0.001	p<0.001
Currently single		Ref	Ref			Ref	Ref
Currently married/living with partner		0.878601	0.873893			1.02904	1.01904
(Standard Error)		0.0433726	0.0433925			0.0574486	0.0582541
P-value		0.009	0.007			0.608	0.741
Not economically active		Ref	Ref			Ref	Ref
Employed		1.47725	1.46048			1.25557	1.25422
(Standard Error)		0.073759	0.0732446			0.0474111	0.0465952
P-value		p<0.001	p<0.001			p<0.001	p<0.001
Unemployed		1.47329	1.45927			1.23119	1.23353
(Standard Error)		0.0651263	0.0656454			0.055812	0.0545251
P-value		p<0.001	p<0.001			p<0.001	p<0.001

## Sheet: No Exercise Table
Unweighted Sedentarism/Lack of Exercise (Risk Ratios)
	Multilevel Mixed Effects			Longitudinal Fixed Effects
Covariates/Parameters	Wave-adjusted	Model 2	Model 3	Unadjusted	Wave-adjusted	Model 2	Model 3
N	9356	9350	9350	8081	8081	7932	7932
Wave 1	Ref	Ref	Ref		Ref	Ref	Ref
Wave 3	1.04239	1.03791	1.08353		1.05906	1.06284	1.10667
(Standard Error)	0.0255517	0.0259468	0.0401641		0.0250126	0.0264086	0.0575773
P-value	0.09	0.137	0.03		0.015	0.014	0.051
District-level variables
10*District Gini Coefficient, equivalized household income	0.978405	1.01039	0.993626	0.9876	0.914363	0.921662	0.932725
(Standard Error)	0.05244	0.0480143	0.0686778	0.0533848	0.0517998	0.0525822	0.0932026
P-value	0.684	0.828	0.926	0.817	0.114	0.153	0.486
Percent female			1.02891				1.06793
(Standard Error)			0.0167908				0.0315357
P-value			0.081				0.026
Percent African			1.00216				0.989963
(Standard Error)			0.0019483				0.0113115
P-value			0.267				0.377
Mean age			1.00192				1.03187
(Standard Error)			0.0169026				0.0655009
P-value			0.909				0.621
Log mean equivalized household income			1.02156				1.19957
(Standard Error)			0.126929				0.302887
P-value			0.864				0.471
Percent with no education			0.999643				0.998723
(Standard Error)			0.005086				0.0185994
P-value			0.944				0.945
Percent with higher education			0.996485				1.0187
(Standard Error)			0.0100436				0.0176496
P-value			0.727				0.285
Percent unemployed			0.998663				0.986886
(Standard Error)			0.0057379				0.0066212
P-value			0.816				0.049
Percent rural			0.998884				1.00172
(Standard Error)			0.0011115				0.0049831
P-value			0.316				0.73
Household-level variables
Log household income		0.95643	0.958365			0.978065	0.981158
(Standard Error)		0.0071333	0.007192			0.00985	0.0097759
P-value		p<0.001	p<0.001			0.028	0.056
Household size		1.00422	1.00389			0.997954	0.998738
(Standard Error)		0.0021821	0.0022013			0.004137	0.0040451
P-value		0.052	0.077			0.621	0.755
Urban		Ref	Ref
Rural		1.00045	0.986526
(Standard Error)		0.0160339	0.0164562
P-value		0.978	0.416
Does not receive government grants		Ref	Ref			Ref	Ref
Receives government grants		1.01967	1.0183			0.980173	0.984552
(Standard Error)		0.0136822	0.0135718			0.0170367	0.0163017
P-value		0.147	0.174			0.249	0.347
Individual-level variables
Age (yrs)		1.00438	1.00437
(Standard Error)		0.0004127	0.000414
P-value		p<0.001	p<0.001
African		Ref	Ref
Coloured		0.822904	0.876644
(Standard Error)		0.0384979	0.030703
P-value		p<0.001	p<0.001
Asian/Indian		0.768	0.768863
(Standard Error)		0.0322381	0.0333007
P-value		p<0.001	p<0.001
White		0.616421	0.637107
(Standard Error)		0.0366937	0.0369261
P-value		p<0.001	p<0.001
Male		Ref	Ref
Female		1.3794	1.37819
(Standard Error)		0.0186331	0.0185589
P-value		p<0.001	p<0.001
No education		Ref	Ref
Some general education & training		0.972399	0.974717
(Standard Error)		0.0099691	0.0098548
P-value		0.006	0.011
Completed general education & training		0.90867	0.91106
(Standard Error)		0.0188084	0.0185023
P-value		p<0.001	p<0.001
Some further education & training		0.879092	0.880279
(Standard Error)		0.0181997	0.0180747
P-value		p<0.001	p<0.001
Completed further education & training		0.837886	0.837706
(Standard Error)		0.0200245	0.0197305
P-value		p<0.001	p<0.001
Higher education		0.754641	0.752848
(Standard Error)		0.0253425	0.0246416
P-value		p<0.001	p<0.001
Currently single		Ref	Ref			Ref	Ref
Currently married/living with partner		1.08537	1.08593			1.01493	1.01901
(Standard Error)		0.0107889	0.0108636			0.0240054	0.0233703
P-value		p<0.001	p<0.001			0.531	0.412
Not economically active		Ref	Ref			Ref	Ref
Employed		1.00222	1.00479			0.962869	0.958123
(Standard Error)		0.0145523	0.0143583			0.0149791	0.0145605
P-value		0.879	0.738			0.015	0.005
Unemployed		1.04732	1.04985			0.999295	0.998707
(Standard Error)		0.0160363	0.0160701			0.0192281	0.0174307
P-value		0.003	0.001			0.971	0.941

## Sheet: Alcohol Table
Unweighted High Alcohol Consumption (Risk ratios)
	Multilevel Mixed Effects			Longitudinal Fixed Effects
Covariates/Parameters	Wave-adjusted	Model 2	Model 3	Unadjusted	Wave-adjusted	Model 2	Model 3
N	9354	9346	9346	1736	1736	1703	1703
Wave 1	Ref	Ref	Ref		Ref	Ref	Ref
Wave 3	1.12441	1.18522	1.01338		1.09334	1.06365	0.886669
(Standard Error)	0.0869341	0.0864202	0.121021		0.0873808	0.0822907	0.228307
P-value	0.129	0.02	0.911		0.264	0.425	0.64
District-level variables
10*District Gini Coefficient, equivalized household income	1.13138	1.04645	1.19	1.52379	1.35658	1.34569	1.22372
(Standard Error)	0.181732	0.147762	0.249264	0.26682	0.25857	0.263005	0.516392
P-value	0.442	0.748	0.406	0.016	0.11	0.129	0.632
Percent female			0.885178				0.847721
(Standard Error)			0.0394573				0.0860958
P-value			0.006				0.104
Percent African			0.998481				0.982886
(Standard Error)			0.0025184				0.0347845
P-value			0.547				0.626
Mean age			1.04983				0.852359
(Standard Error)			0.0347216				0.172158
P-value			0.142				0.429
Log mean equivalized household income			0.784346				0.876788
(Standard Error)			0.308074				1.20428
P-value			0.536				0.924
Percent with no education			1.01872				0.956827
(Standard Error)			0.0132786				0.0770905
P-value			0.155				0.584
Percent with higher education			0.973223				0.99182
(Standard Error)			0.0262102				0.0662029
P-value			0.314				0.902
Percent unemployed			0.994869				0.993254
(Standard Error)			0.0150673				0.034297
P-value			0.734				0.845
Percent rural			0.995748				1.01128
(Standard Error)			0.002792				0.0174958
P-value			0.129				0.517
Household-level variables
Log household income		1.00823	1.00133			1.07597	1.07258
(Standard Error)		0.0327862	0.0323558			0.0509323	0.0498746
P-value		0.801	0.967			0.122	0.132
Household size		0.97132	0.97299			0.962341	0.962339
(Standard Error)		0.010043	0.0100149			0.0181134	0.0175641
P-value		0.005	0.008			0.041	0.035
Urban		Ref	Ref
Rural		0.769981	0.849506
(Standard Error)		0.064231	0.0743957
P-value		0.002	0.063
Does not receive government grants		Ref	Ref			Ref	Ref
Receives government grants		1.04559	1.04994			1.18904	1.17869
(Standard Error)		0.0490214	0.0484765			0.0989134	0.0919361
P-value		0.342	0.291			0.037	0.035
Individual-level variables
Age (yrs)		0.989845	0.989972
(Standard Error)		0.002321	0.0023355
P-value		p<0.001	p<0.001
African		Ref	Ref
Coloured		1.42226	1.26192
(Standard Error)		0.0872348	0.0902464
P-value		p<0.001	0.001
Asian/Indian		0.566585	0.558248
(Standard Error)		0.169938	0.156775
P-value		0.058	0.038
White		0.932627	0.885406
(Standard Error)		0.135625	0.136279
P-value		0.631	0.429
Male		Ref	Ref
Female		0.294283	0.296077
(Standard Error)		0.0284914	0.0286632
P-value		p<0.001	p<0.001
No education		Ref	Ref
Some general education & training		0.818075	0.806499
(Standard Error)		0.0745029	0.0743683
P-value		0.027	0.02
Completed general education & training		0.658008	0.644035
(Standard Error)		0.0750651	0.07523
P-value		p<0.001	p<0.001
Some further education & training		0.67436	0.669483
(Standard Error)		0.0764982	0.0764992
P-value		0.001	p<0.001
Completed further education & training		0.641557	0.638438
(Standard Error)		0.0807635	0.0800645
P-value		p<0.001	p<0.001
Higher education		0.646662	0.653135
(Standard Error)		0.0828095	0.0820961
P-value		0.001	0.001
Currently single		Ref	Ref			Ref	Ref
Currently married/living with partner		0.869835	0.860915			0.929412	0.923024
(Standard Error)		0.038105	0.0362149			0.0895899	0.0934815
P-value		0.001	p<0.001			0.448	0.429
Not economically active		Ref	Ref			Ref	Ref
Employed		1.63676	1.615			1.55241	1.53623
(Standard Error)		0.101994	0.100162			0.123529	0.120266
P-value		p<0.001	p<0.001			p<0.001	p<0.001
Unemployed		1.52357	1.50826			1.30649	1.30932
(Standard Error)		0.103928	0.103271			0.114195	0.117714
P-value		p<0.001	p<0.001			0.002	0.003
